# Supplementary material for: Does Previous Anaphylaxis Determine Differences Between Patients Undergoing Oral Food Challenges to Cow’s Milk and Hen’s Egg?
Source: Nutrients. 2026 Jan 18;18(2):302. doi: 10.3390/nu18020302 (PMC12844613; doi:10.3390/nu18020302)
Supplement: Supplementary file 1 [file nutrients-18-00302-s001.zip]

Archive with 1 entries (1 files):
- nutrients-4084388-supplementary.pdf
